# Supplementary material for: Exploring the Causal Relationship Between Antidepressant Use and Lung Cancer Risk: A Mendelian Randomization Analysis
Source: Clin Respir J. 2025 Jul 2;19(7):e70102. doi: 10.1111/crj.70102 (PMC12221478; doi:10.1111/crj.70102)
Supplement: Supplementary file 1 — Table S1. Supplementary information. [file CRJ-19-e70102-s001.csv]

SNP	other_allele.exposure	effect_allele.exposure	pval.exposure	beta.exposure	se.exposure	eaf.exposure	exposure	mr_keep.exposure	pval_origin.exposure	id.exposure	data_source.exposure	r2	F
rs55794721	G	A	7.89E-09	-0.0398097	0.00689841	0.343574	exposure	TRUE	reported	TTR4Cj	textfile	0.000714848	168.6932499
rs12714223	G	A	3.85E-09	0.0432356	0.00733982	0.71773	exposure	TRUE	reported	TTR4Cj	textfile	0.000757424	178.7479776
rs10176269	G	T	4.29E-09	0.0436284	0.00742915	0.277514	exposure	TRUE	reported	TTR4Cj	textfile	0.000763278	180.1307196
rs6775319	A	T	9.30E-18	0.0597608	0.00696328	0.660912	exposure	TRUE	reported	TTR4Cj	textfile	0.001600733	378.0836299
rs2371813	T	G	1.22E-08	0.0377721	0.00662979	0.445412	exposure	TRUE	reported	TTR4Cj	textfile	0.000704863	166.3351879
rs73829200	G	A	2.77E-10	0.0543289	0.00860855	0.178679	exposure	TRUE	reported	TTR4Cj	textfile	0.00086632	204.4692149
rs6769609	C	T	2.76E-12	-0.046417	0.0066408	0.447176	exposure	TRUE	reported	TTR4Cj	textfile	0.001065245	251.4696935
rs817493	G	T	4.94E-08	0.0481546	0.00882987	0.831902	exposure	TRUE	reported	TTR4Cj	textfile	0.000648545	153.0365932
rs11100297	G	T	2.18E-08	0.0389485	0.00695873	0.342459	exposure	TRUE	reported	TTR4Cj	textfile	0.000683192	161.2177914
rs10942858	A	C	4.11E-09	0.0459283	0.00781143	0.768661	exposure	TRUE	reported	TTR4Cj	textfile	0.000750195	177.0409103
rs2431108	T	C	2.91E-12	0.0506441	0.00725331	0.293627	exposure	TRUE	reported	TTR4Cj	textfile	0.001063942	251.1616734
rs62379855	T	G	5.22E-12	0.046613	0.00675597	0.394571	exposure	TRUE	reported	TTR4Cj	textfile	0.001038084	245.0511949
rs11957630	A	G	1.71E-09	0.0408844	0.00678737	0.615727	exposure	TRUE	reported	TTR4Cj	textfile	0.000790994	186.6767583
rs1077394	C	T	3.61E-14	0.0502383	0.00663268	0.5542	exposure	TRUE	reported	TTR4Cj	textfile	0.001247115	294.4568574
rs241408	A	G	8.12E-15	0.0513911	0.00661774	0.541355	exposure	TRUE	reported	TTR4Cj	textfile	0.001311489	309.6762172
rs34460237	G	A	1.14E-09	-0.0672013	0.0110366	0.100207	exposure	TRUE	reported	TTR4Cj	textfile	0.000814378	192.199878
rs12204714	C	T	1.88E-10	-0.04346	0.00682214	0.629407	exposure	TRUE	reported	TTR4Cj	textfile	0.000881126	207.9669514
rs7805419	T	C	1.02E-09	0.0424067	0.00694445	0.342448	exposure	TRUE	reported	TTR4Cj	textfile	0.000809886	191.1387883
rs77207853	G	T	3.36E-08	0.0825463	0.0149498	0.051441	exposure	TRUE	reported	TTR4Cj	textfile	0.000664965	156.9137948
rs2529273	C	T	2.54E-10	-0.0510202	0.00806692	0.780217	exposure	TRUE	reported	TTR4Cj	textfile	0.000892738	210.7099129
rs62485455	G	A	3.20E-08	-0.0366835	0.00663352	0.556468	exposure	TRUE	reported	TTR4Cj	textfile	0.000664258	156.7467439
rs4532631	T	C	1.26E-09	0.0429299	0.00706955	0.677517	exposure	TRUE	reported	TTR4Cj	textfile	0.000805335	190.06403
rs11596241	G	A	1.42E-09	-0.0484732	0.00800795	0.21971	exposure	TRUE	reported	TTR4Cj	textfile	0.000805637	190.1352044
rs2019756	A	G	7.56E-10	0.0415973	0.0067594	0.395981	exposure	TRUE	reported	TTR4Cj	textfile	0.000827723	195.3521167
rs12804093	T	C	3.34E-08	0.0387227	0.00701134	0.32875	exposure	TRUE	reported	TTR4Cj	textfile	0.000661776	156.1608227
rs7113631	T	A	4.55E-08	-0.0373033	0.00682209	0.625187	exposure	TRUE	reported	TTR4Cj	textfile	0.000652152	153.8883251
rs1245129	T	C	2.81E-10	0.0421146	0.00667552	0.440118	exposure	TRUE	reported	TTR4Cj	textfile	0.0008741	206.3070377
rs10505912	T	C	4.51E-09	0.0733153	0.0125017	0.0761348	exposure	TRUE	reported	TTR4Cj	textfile	0.000756155	178.4484722
rs61944361	A	G	3.03E-09	-0.0775277	0.0130741	0.0706896	exposure	TRUE	reported	TTR4Cj	textfile	0.000789696	186.3702046
rs17070260	A	T	2.09E-08	0.117831	0.021026	0.0257687	exposure	TRUE	reported	TTR4Cj	textfile	0.000697114	164.5052783
rs2180393	T	C	1.03E-08	0.0429599	0.00750285	0.261344	exposure	TRUE	reported	TTR4Cj	textfile	0.000712543	168.1489328
rs12920967	A	C	7.43E-09	0.0579821	0.0100298	0.125163	exposure	TRUE	reported	TTR4Cj	textfile	0.000736243	173.7457203
rs35406800	G	A	8.45E-13	0.0473924	0.00662497	0.466071	exposure	TRUE	reported	TTR4Cj	textfile	0.001117849	263.90159
rs12956821	T	G	2.33E-10	-0.0435778	0.00687573	0.357559	exposure	TRUE	reported	TTR4Cj	textfile	0.000872452	205.9178034
rs12970682	G	A	2.42E-14	-0.0533215	0.00699191	0.333541	exposure	TRUE	reported	TTR4Cj	textfile	0.00126403	298.4557515
rs143502921	G	C	6.72E-09	0.0562618	0.0097039	0.140385	exposure	TRUE	reported	TTR4Cj	textfile	0.00076398	180.2964268
rs11090045	G	A	2.66E-09	0.0414107	0.006958	0.346232	exposure	TRUE	reported	TTR4Cj	textfile	0.000776329	183.2131147
